# Supplementary material for: Orai2 Modulates Store-Operated Ca2+ Entry and Cell Cycle Progression in Breast Cancer Cells
Source: Cancers (Basel). 2021 Dec 27;14(1):114. doi: 10.3390/cancers14010114 (PMC8749845; doi:10.3390/cancers14010114)
Supplement: Supplementary file 1 [file cancers-14-00114-s001.zip]

Archive with 1 entries (1 files):
- cancers-1503193-supplementary.pdf
